# Supplementary material for: Contrasting development of lysigenous aerenchyma in two rice genotypes under phosphorus deficiency
Source: BMC Res Notes. 2018 Jan 22;11:60. doi: 10.1186/s13104-018-3179-y (PMC5778689; doi:10.1186/s13104-018-3179-y)
Supplement: Supplementary file 2 — Additional file 2. Plant biomass in hydroponics (Table 1) and plant phenotypes in the field (Table 2). [file 13104_2018_3179_MOESM2_ESM.xlsx]

## Sheet: Table 1
Experiment	Genotype	Treatment	DPT	Replicates	Shoot dry weight (mg)	Root dry or *fresh weight (mg)	Ratio root / shoot
Porosity	DJ	High	17-18	6 (3 pooled plants)	201 (a)	*625 (b)
		Low		6 (3 pooled plants)	166 (b)	*834 (a)
	N4	High		6 (3 pooled plants)	126 (c)	*295 (d)
		Low		6 (3 pooled plants)	108 (c)	*444 (c)
Aerenchyma (exp. 1)	DJ	High	15	8	56 (a)	15 (bc)	0.26 (c)
		Low		8	44 (b)	22 (a)	0.5 (a)
	N4	High		8	54 (a)	13 (c)	0.24 (c)
		Low		8	43 (b)	18 (b)	0.42 (b)
Aerenchyma (exp. 2)	DJ	High	7	6	33 (a)	10 (b)	0.31 (b)
		Low		9	25 (b)	13 (a)	0.52 (a)
	N4	High		6	24 (b)	6 (c)	0.24 (c)
		Low		9	23 (b)	9 (b)	0.37 (b)
	DJ	High	14	6	116 (a)	30 (a)	0.26 (c)
		Low		9	49 (c)	32 (a)	0.66 (a)
	N4	High		6	73 (b)	18 (b)	0.25 (c)
		Low		9	46 (c)	27 (a)	0.59 (b)
Plant biomass in hydroponics. Means of shoot and root dry weight (or root fresh weight, denoted by *), as well as their ratio, for each genotype grown in high and low P treatment, across experiments. Means not sharing the same letter are significantly different (ANOVA followed by Tukey’s HSD at p ≤ 0.05).

## Sheet: Table 2
Genotype	Treatment	Panicle number	Panicle dry weight (g)	Shoot dry weight (g)
DJ	High	16.4 (a)	16.5 (a)	58.5 (a)
	Low	10.8 (b)	10.3 (a)	27.6 (b)
N4	High	16.6 (a)	9.9 (a)	55.0 (a)
	Low	5.6 (c)	2.2 (b)	16.2 (b)
Plant phenotypes in field. Means of five replicates of six pooled plants for each genotype grown in high and low P treatment, sampled at 104 days after sowing. Means not sharing the same letter are significantly different (ANOVA followed by Tukey’s HSD at p ≤ 0.05).
Methods
A field experiment was conducted in Tsukuba, Japan (coordinates: 36.052763, 140.077701), on a volcanic ash soil (humic haplic andosol) with extremely high P-fixing capacity (Wissuwa and Ae, 2001). Two field plots were used: a P-replete control plot (73 mg plant-available P (resin + NaHCO3 Pi) / kg soil), that has been annually fertilized with 50 kg P2O5 / ha, and a P-deficient plot (21 mg plant-a…
Results
Plant development in the field was similar between genotypes in high P conditions. In low P, growth was highly reduced for both genotypes, but reduction was more severe for N4 than for DJ. Indeed, panicle number, panicle dry weight and shoot dry weight for N4 were reduced by 66%, 78% and 71%, respectively, whereas for DJ, these were only reduced by 34%, 38% and 53%, respectively.
